# Supplementary material for: Oncolytic Viruses as Reliable Adjuvants in CAR-T Cell Therapy for Solid Tumors
Source: Int J Mol Sci. 2024 Oct 16;25(20):11127. doi: 10.3390/ijms252011127 (PMC11508774; doi:10.3390/ijms252011127)
Supplement: Supplementary file 1 [file ijms-25-11127-s001.zip]

Archive with 1 entries (1 files):
- ijms-3188981-supplementary.pdf
